# Supplementary material for: Deficiency in Inactive Rhomboid Protein2 (iRhom2) Alleviates Alcoholic Liver Fibrosis by Suppressing Inflammation and Oxidative Stress
Source: Int J Mol Sci. 2022 Jul 12;23(14):7701. doi: 10.3390/ijms23147701 (PMC9317380; doi:10.3390/ijms23147701)
Supplement: Supplementary file 1 [file ijms-23-07701-s001.zip]

Archive with 1 entries (1 files):
- ijms-1745240-supplementary.pdf
